# Supplementary material for: Comprehensive Genomic Analysis of Meyerozyma guilliermondii CECT13190: An Outstanding Biocontrol Agent
Source: Genes (Basel). 2025 Feb 12;16(2):214. doi: 10.3390/genes16020214 (PMC11855519; doi:10.3390/genes16020214)
Supplement: Supplementary file 1 [file genes-16-00214-s001.zip]

Archive with 1 entries (1 files):
- genes-3423425-supplementary.pdf
